# Supplementary material for: Tn5 Transposase Applied in Genomics Research
Source: Int J Mol Sci. 2020 Nov 6;21(21):8329. doi: 10.3390/ijms21218329 (PMC7664229; doi:10.3390/ijms21218329)
Supplement: Supplementary file 1 [file ijms-21-08329-s001.zip]

Archive with 9 entries (8 files):
- supplements/
- supplements/supplement1.jpg
- supplements/supplement2.jpg
- supplements/supplement3.jpg
- supplements/supplement4.JPG
- supplements/supplement5.JPG
- supplements/supplement6.jpg
- supplements/supplement7.jpg
- supplements/supplement8.jpg
